# Supplementary material for: Comprehensive annotation and characterization of planarian tRNA and tRNA-derived fragments (tRFs)
Source: RNA. 2021 Apr;27(4):477–95. doi: 10.1261/rna.077701.120 (PMC7962491; doi:10.1261/rna.077701.120)
Supplement: Supplemental Material [file supp_077701.120_Supplemental_Tables_S1-S12.zip]

Archive with 25 entries (24 files):
- Table_S10_tRNA_levels_PD.xlsx
- __MACOSX/
- __MACOSX/._Table_S10_tRNA_levels_PD.xlsx
- Table_S11_Small_RNA_Seq_in_Dicer_Ago1_ Ago2_Knockdown.xlsx
- __MACOSX/._Table_S11_Small_RNA_Seq_in_Dicer_Ago1_ Ago2_Knockdown.xlsx
- Table_S12_Primer_Sequences.xlsx
- __MACOSX/._Table_S12_Primer_Sequences.xlsx
- Table_S1_tRNA_Annotations.xlsx
- __MACOSX/._Table_S1_tRNA_Annotations.xlsx
- Table_S2_Codon_Usage.xlsx
- __MACOSX/._Table_S2_Codon_Usage.xlsx
- Table_S3_Salami_Numbers_Percentages.xlsx
- __MACOSX/._Table_S3_Salami_Numbers_Percentages.xlsx
- Table_S4_miRNA_Salami_Expression.xlsx
- __MACOSX/._Table_S4_miRNA_Salami_Expression.xlsx
- Table_S5_Salami_Expression.xlsx
- __MACOSX/._Table_S5_Salami_Expression.xlsx
- Table_S6_Salami_Processing.xlsx
- __MACOSX/._Table_S6_Salami_Processing.xlsx
- Table_S7_Regn_Numbers_Percentages.xlsx
- __MACOSX/._Table_S7_Regn_Numbers_Percentages.xlsx
- Table_S8_Regn_Expression.xlsx
- __MACOSX/._Table_S8_Regn_Expression.xlsx
- Table_S9_Piwi_Pulldown.xlsx
- __MACOSX/._Table_S9_Piwi_Pulldown.xlsx
