# Supplementary material for: Comprehensive annotation and characterization of planarian tRNA and tRNA-derived fragments (tRFs)
Source: RNA. 2021 Apr;27(4):477–95. doi: 10.1261/rna.077701.120 (PMC7962491; doi:10.1261/rna.077701.120)
Supplement: Supplemental Material [file supp_077701.120_Supplemental_Tables_S1-S12.zip › Table_S11_Small_RNA_Seq_in_Dicer_Ago1_ Ago2_Knockdown.xlsx]

## Sheet: Compiled_Overall_Percentage
	GFP_R1	GFP_T1	Normal_R1	Normal_R2	Dicer_R1	Dicer_R2	Dicer_T1	Dicer_T2	Ago1_R1	Ago1_R2	Ago1_T1	Ago1_T2	Ago2_R1	Ago2_R2	Ago2_T1	Ago2_T2
Total Reads	27.62	14.58	20.12	34.5	34.12	29.08	15.04	15.56	14.56	14.06	29.22	31.7	22.66	31.02	14.36	15.2
Adapter Trimmed	27351925	14380296	19961742	34367056	33818672	28819907	14714996	15359982	11686575	13830209	28815881	31504233	22473419	30794393	14247655	14948027
rRNA_aligned	1494399	404357	476277	744718	3129011	1837344	377248	245038	1829829	302319	4070287	1551095	823750	1787762	394892	677067
rRNA removed	25857526	13975939	19485465	33622338	30689661	26982563	14337748	15114944	9856746	13527890	24745594	29953138	21649669	29006631	13852763	14270960
18-35	20569416	13080347	15948714	29118095	22421242	22231761	12418697	13475641	7892645	12512115	18274563	22422499	17744863	23723423	13050786	13277684
18-24	4130263	2307976	3869109	6841943	4468425	4136997	1890319	1739271	2960282	1964210	3472303	3655076	4078958	5569686	2962467	3680595
25-35	16439153	10772371	12079605	22276152	17952817	18094764	10528378	11736370	4932363	10547905	14802260	18767423	13665905	18153737	10088319	9597089
Analysis 18-24mer																		GFP_R1	GFP_T1	Normal_R1	Normal_R2	Dicer_R1	Dicer_R2	Dicer_T1	Dicer_T2	Ago1_R1	Ago1_R2	Ago1_T1	Ago1_T2	Ago2_R1	Ago2_R2	Ago2_T1	Ago2_T2
Genome	3755570	2087962	3839745	6783519	3830829	3858142	1633477	1637801	2372263	1747052	2831792	3263410	3969104	5071801	2883412	3333710	Genome	90.9281	90.4672	99.2411	99.1461	85.7311	93.2595	86.4128	94.1659	80.1364	88.9443	81.5537	89.2843	97.3068	91.0608	97.3314	90.5753
miRNA	2557741	1479899	2660714	4844307	2074739	2380805	929216	1064726	1655026	1311079	1945322	2390883	2211784	2571382	1618480	1692787	miRNA	68.1053	70.8777	69.294	71.4129	54.159	61.7086	56.8858	65.0095	69.7657	75.0452	68.6958	73.2633	55.725	50.6996	56.1307	50.7779
tRNA	32718	15723	38307	60877	37574	35706	13067	10986	20506	9972	23481	19100	56251	78630	33768	46172	tRNA	0.871186	0.753031	0.997644	0.897425	0.980832	0.925471	0.79995	0.670777	0.864407	0.57079	0.829192	0.585277	1.41722	1.55034	1.17111	1.385
transcriptome	805894	361912	866182	1361465	1299418	1073655	500232	396429	479845	287781	624778	632105	1256711	1805419	872796	1141806	transcriptome	21.4586	17.3333	22.5583	20.0702	33.92	27.8283	30.6238	24.205	20.2273	16.4724	22.063	19.3695	31.6623	35.5972	30.2696	34.2503
piRNA_cluster_region	67807	45778	67851	126965	81195	80399	40452	39307	37030	30039	39778	43117	104705	143283	85575	108214	piRNA_cluster_region	1.8055	2.19247	1.76707	1.87167	2.11952	2.08388	2.47644	2.39999	1.56096	1.71941	1.40469	1.32123	2.638	2.82509	2.96784	3.24605
Others	291410	184650	206691	389905	337903	287577	150510	126353	179856	108181	198433	178205	339653	473087	272793	344731	Others	7.75941	8.84355	5.38294	5.74783	8.82062	7.45377	9.21409	7.7148	7.58162	6.1922	7.00733	5.4607	8.55742	9.32779	9.46077	10.3408
5' tRF5s	19636	9927	26294	39323	21534	20518	8297	6419	16801	7918	18452	14693	29624	40211	18496	25234	5' tRF5s	60.0159	63.1368	68.6402	64.5942	57.3109	57.4637	63.4958	58.4289	81.9321	79.4023	78.5827	76.9267	52.664	51.1395	54.7738	54.6522
itRFs	13082	5796	12013	21554	16040	15188	4770	4567	3705	2054	5029	4407	26627	38419	15272	20938	itRFs	39.9841	36.8632	31.3598	35.4058	42.6891	42.5363	36.5042	41.5711	18.0679	20.5977	21.4173	23.0733	47.336	48.8605	45.2262	45.3478
Analysis 25-35 mer
Genome	15274399	10062267	11641625	21613907	15945548	16905689	9449841	11106629	4047705	9733307	12936433	17245974	13126567	16682509	9743740	8772841	Genome	92.9148	93.4081	96.3742	97.0271	88.8192	93.4286	89.7559	94.6343	82.0642	92.2772	87.395	91.8931	96.0534	91.8957	96.5844	91.4115
piRNA_cluster_region	3579429	2331426	2685993	4967760	3578358	3879362	2119556	2571894	903608	2248231	2961137	4013277	3158189	3944448	2335053	2023777	piRNA_cluster_region	23.4342	23.17	23.0723	22.9841	22.4411	22.9471	22.4295	23.1564	22.324	23.0983	22.8899	23.2708	24.0595	23.6442	23.9646	23.0687
tRNA	200924	152603	153977	306970	325254	250593	222503	177843	156320	192949	343904	296878	298985	506141	241912	334905	tRNA	1.31543	1.51659	1.32264	1.42024	2.03978	1.4823	2.35457	1.60123	3.86194	1.98236	2.65841	1.72143	2.27771	3.03396	2.48274	3.81752
Transcriptome	2524228	1726706	1970245	3667249	3004583	2919227	1786856	1925736	739118	1634182	2113150	2851438	2220021	2947387	1696888	1661222	Transcriptome	16.5259	17.1602	16.9241	16.9671	18.8428	17.2677	18.9088	17.3386	18.2602	16.7896	16.3349	16.5339	16.9124	17.6675	17.4152	18.936
Others	8969818	5851532	6831410	12671928	9037353	9856507	5320926	6431156	2248659	5657945	7518242	10084381	7449372	9284533	5469887	4752937	Others	58.7245	58.1532	58.6809	58.6286	56.6763	58.3029	56.307	57.9038	55.5539	58.1297	58.1168	58.4738	56.7503	55.6543	56.1374	54.1779
Analysis 18-35 mer
Genome	19029969	12150229	15481370	28397426	19776377	20763831	11083318	12744430	6419968	11480359	15768225	20509384	17095671	21754310	12627152	12106551	Genome	92.5158	92.8892	97.0697	97.525	88.2038	93.3971	89.247	94.5738	81.3411	91.7539	86.2851	91.4679	96.3415	91.6997	96.754	91.1797
miRNA	2557741	1479899	2660714	4844307	2074739	2380805	929216	1064726	1655026	1311079	1945322	2390883	2211784	2571382	1618480	1692787	miRNA	13.4406	12.18	17.1866	17.059	10.491	11.4661	8.38392	8.35444	25.7793	11.4202	12.337	11.6575	12.9377	11.8201	12.8175	13.9824
piRNA_cluster_region	3647236	2377204	2753844	5094725	3659553	3959761	2160008	2611201	940638	2278270	3000915	4056394	3262894	4087731	2420628	2131991	piRNA_cluster_region	19.1657	19.5651	17.7881	17.9408	18.5047	19.0705	19.4888	20.489	14.6518	19.8449	19.0314	19.7782	19.0861	18.7904	19.17	17.6102
tRNA	233642	168326	192284	367847	362828	286299	235570	188829	176826	202921	367385	315978	355236	584771	275680	381077	tRNA	1.22776	1.38537	1.24203	1.29535	1.83465	1.37884	2.12545	1.48166	2.75431	1.76755	2.32991	1.54065	2.07793	2.68807	2.18323	3.14769
Transcriptome	3330122	2088618	2836427	5028714	4304001	3992882	2287088	2322165	1218963	1921963	2737928	3483543	3476732	4752806	2569684	2803028	Transcriptome	17.4994	17.1899	18.3216	17.7083	21.7633	19.23	20.6354	18.221	18.9871	16.7413	17.3636	16.9851	20.3369	21.8477	20.3505	23.153
Others	9261228	6036182	7038101	13061833	9375256	10144084	5471436	6557509	2428515	5766126	7716675	10262586	7789025	9757620	5742680	5097668	Others	48.6665	49.6796	45.4617	45.9965	47.4063	48.8546	49.3664	51.4539	37.8275	50.226	48.9381	50.0385	45.5614	44.8537	45.4788	42.1067

## Sheet: BasePreference_fromKDs
#Numbers shown here are average of replicates
Base Pref - itRFS						Base Pref - tRF5s
Position	Sample	Base	Percentage			Position	Sample	Base	Percentage
0	Ago1	A	12.7953			0	Ago1	A	3.3591
1	Ago1	A	15.3373			1	Ago1	A	9.78467
2	Ago1	A	25.3733			2	Ago1	A	6.34116
3	Ago1	A	29.4297			3	Ago1	A	14.9854
4	Ago1	A	38.3281			4	Ago1	A	35.7957
5	Ago1	A	39.5372			5	Ago1	A	14.4812
6	Ago1	A	12.9126			6	Ago1	A	33.2212
7	Ago1	A	24.9537			7	Ago1	A	5.32431
8	Ago1	A	19.0672			8	Ago1	A	43.0784
9	Ago1	A	9.23002			9	Ago1	A	10.1387
10	Ago1	A	14.1978			10	Ago1	A	9.93497
11	Ago1	A	24.3392			11	Ago1	A	18.1306
12	Ago1	A	10.7591			12	Ago1	A	6.01688
13	Ago1	A	24.675			13	Ago1	A	69.1148
14	Ago1	A	6.65718			14	Ago1	A	23.1497
15	Ago1	A	7.09376			15	Ago1	A	5.31105
16	Ago1	A	21.8608			16	Ago1	A	4.44648
17	Ago1	A	14.6646			17	Ago1	A	4.15795
18	Ago1	A	22.436			18	Ago1	A	13.7294
19	Ago1	A	6.15289			19	Ago1	A	14.5139
20	Ago1	A	7.04224			20	Ago1	A	35.049
21	Ago1	A	23.6619			21	Ago1	A	13.6404
22	Ago1	A	17.5569			22	Ago1	A	7.32591
23	Ago1	A	12.5388			23	Ago1	A	53.8559
0	Ago1	U	51.5641			0	Ago1	U	21.8048
1	Ago1	U	35.328			1	Ago1	U	19.8642
2	Ago1	U	31.8421			2	Ago1	U	10.6403
3	Ago1	U	18.7134			3	Ago1	U	24.2495
4	Ago1	U	29.4103			4	Ago1	U	32.5142
5	Ago1	U	11.9097			5	Ago1	U	40.2075
6	Ago1	U	29.4145			6	Ago1	U	15.3895
7	Ago1	U	27.6159			7	Ago1	U	74.2349
8	Ago1	U	20.4897			8	Ago1	U	7.34693
9	Ago1	U	29.1217			9	Ago1	U	13.0344
10	Ago1	U	14.3652			10	Ago1	U	40.6361
11	Ago1	U	17.06			11	Ago1	U	37.3199
12	Ago1	U	13.6792			12	Ago1	U	32.4168
13	Ago1	U	17.5917			13	Ago1	U	7.65566
14	Ago1	U	22.8819			14	Ago1	U	11.3099
15	Ago1	U	18.6261			15	Ago1	U	46.187
16	Ago1	U	11.1335			16	Ago1	U	15.2197
17	Ago1	U	9.60508			17	Ago1	U	5.899
18	Ago1	U	33.6206			18	Ago1	U	50.0803
19	Ago1	U	38.0637			19	Ago1	U	20.3424
20	Ago1	U	49.0814			20	Ago1	U	27.6826
21	Ago1	U	38.4583			21	Ago1	U	21.9687
22	Ago1	U	43.356			22	Ago1	U	21.1415
23	Ago1	U	33.6318			23	Ago1	U	26.9956
0	Ago1	G	23.0826			0	Ago1	G	61.3396
1	Ago1	G	33.7067			1	Ago1	G	31.061
2	Ago1	G	22.1898			2	Ago1	G	51.2647
3	Ago1	G	34.0471			3	Ago1	G	38.6056
4	Ago1	G	13.2925			4	Ago1	G	20.574
5	Ago1	G	20.5949			5	Ago1	G	39.7787
6	Ago1	G	23.9475			6	Ago1	G	46.2281
7	Ago1	G	11.5576			7	Ago1	G	16.9481
8	Ago1	G	27.9914			8	Ago1	G	42.6512
9	Ago1	G	26.656			9	Ago1	G	72.0944
10	Ago1	G	42.6916			10	Ago1	G	7.2836
11	Ago1	G	25.2958			11	Ago1	G	23.3484
12	Ago1	G	44.6912			12	Ago1	G	22.417
13	Ago1	G	26.233			13	Ago1	G	8.31676
14	Ago1	G	19.4546			14	Ago1	G	59.9084
15	Ago1	G	37.1778			15	Ago1	G	8.29761
16	Ago1	G	35.7608			16	Ago1	G	66.2961
17	Ago1	G	54.611			17	Ago1	G	72.2063
18	Ago1	G	28.2068			18	Ago1	G	23.1987
19	Ago1	G	35.8785			19	Ago1	G	26.6157
20	Ago1	G	25.856			20	Ago1	G	19.4769
21	Ago1	G	13.8172			21	Ago1	G	40.4165
22	Ago1	G	9.03022			22	Ago1	G	10.7216
23	Ago1	G	23.0826			23	Ago1	G	7.87687
0	Ago1	C	12.2899			0	Ago1	C	13.3422
1	Ago1	C	15.6279			1	Ago1	C	39.2901
2	Ago1	C	20.5948			2	Ago1	C	31.7538
3	Ago1	C	17.8098			3	Ago1	C	22.1595
4	Ago1	C	18.9641			4	Ago1	C	11.1161
5	Ago1	C	27.9581			5	Ago1	C	5.53261
6	Ago1	C	33.7253			6	Ago1	C	5.16127
7	Ago1	C	35.8728			7	Ago1	C	3.49273
8	Ago1	C	32.4517			8	Ago1	C	6.92355
9	Ago1	C	34.9924			9	Ago1	C	4.73252
10	Ago1	C	28.7454			10	Ago1	C	42.1453
11	Ago1	C	33.305			11	Ago1	C	21.2011
12	Ago1	C	30.8705			12	Ago1	C	39.1493
13	Ago1	C	31.5003			13	Ago1	C	14.9128
14	Ago1	C	51.0063			14	Ago1	C	5.63209
15	Ago1	C	37.1024			15	Ago1	C	40.2044
16	Ago1	C	31.2449			16	Ago1	C	14.0377
17	Ago1	C	21.1193			17	Ago1	C	17.7368
18	Ago1	C	15.7366			18	Ago1	C	12.9856
19	Ago1	C	19.9049			19	Ago1	C	38.528
20	Ago1	C	18.0204			20	Ago1	C	17.7915
21	Ago1	C	24.0625			21	Ago1	C	23.9745
22	Ago1	C	30.0569			22	Ago1	C	60.8111
23	Ago1	C	30.7468			23	Ago1	C	11.2716
0	Ago2	A	8.32296			0	Ago2	A	5.47254
1	Ago2	A	12.8848			1	Ago2	A	9.50308
2	Ago2	A	26.889			2	Ago2	A	8.4495
3	Ago2	A	38.1259			3	Ago2	A	16.9466
4	Ago2	A	50.3535			4	Ago2	A	25.2438
5	Ago2	A	47.1376			5	Ago2	A	12.188
6	Ago2	A	12.523			6	Ago2	A	39.1462
7	Ago2	A	28.9733			7	Ago2	A	7.06762
8	Ago2	A	23.5342			8	Ago2	A	43.0977
9	Ago2	A	12.1928			9	Ago2	A	13.2807
10	Ago2	A	18.6448			10	Ago2	A	12.1687
11	Ago2	A	27.6059			11	Ago2	A	20.7623
12	Ago2	A	16.2724			12	Ago2	A	8.50971
13	Ago2	A	31.5331			13	Ago2	A	69.4156
14	Ago2	A	4.67125			14	Ago2	A	19.3996
15	Ago2	A	6.31808			15	Ago2	A	4.28535
16	Ago2	A	20.1549			16	Ago2	A	4.49018
17	Ago2	A	8.11641			17	Ago2	A	4.23698
18	Ago2	A	25.932			18	Ago2	A	9.43282
19	Ago2	A	4.03343			19	Ago2	A	15.5209
20	Ago2	A	6.51484			20	Ago2	A	39.0623
21	Ago2	A	10.7161			21	Ago2	A	9.60288
22	Ago2	A	8.84084			22	Ago2	A	6.75044
23	Ago2	A	10.9273			23	Ago2	A	67.3882
0	Ago2	U	68.4735			0	Ago2	U	29.6533
1	Ago2	U	40.2986			1	Ago2	U	16.6254
2	Ago2	U	31.2109			2	Ago2	U	12.9868
3	Ago2	U	11.9109			3	Ago2	U	27.2765
4	Ago2	U	26.3392			4	Ago2	U	32.3374
5	Ago2	U	9.12588			5	Ago2	U	37.5823
6	Ago2	U	33.5035			6	Ago2	U	11.699
7	Ago2	U	24.88			7	Ago2	U	76.0907
8	Ago2	U	20.1693			8	Ago2	U	8.22434
9	Ago2	U	33.7082			9	Ago2	U	6.76938
10	Ago2	U	11.4782			10	Ago2	U	44.6951
11	Ago2	U	15.1818			11	Ago2	U	33.356
12	Ago2	U	11.0534			12	Ago2	U	41.5956
13	Ago2	U	18.4344			13	Ago2	U	7.75018
14	Ago2	U	19.6108			14	Ago2	U	11.5204
15	Ago2	U	13.3052			15	Ago2	U	49.1156
16	Ago2	U	5.53302			16	Ago2	U	11.5343
17	Ago2	U	8.40844			17	Ago2	U	8.54253
18	Ago2	U	32.6431			18	Ago2	U	53.7315
19	Ago2	U	44.6342			19	Ago2	U	19.3926
20	Ago2	U	66.8354			20	Ago2	U	25.4076
21	Ago2	U	68.3364			21	Ago2	U	25.7106
22	Ago2	U	70.4136			22	Ago2	U	24.291
23	Ago2	U	54.3474			23	Ago2	U	15.2388
0	Ago2	G	12.6007			0	Ago2	G	51.9286
1	Ago2	G	23.4964			1	Ago2	G	28.7068
2	Ago2	G	11.1123			2	Ago2	G	43.1536
3	Ago2	G	34.7657			3	Ago2	G	35.7503
4	Ago2	G	9.11088			4	Ago2	G	18.2532
5	Ago2	G	22.307			5	Ago2	G	43.4038
6	Ago2	G	17.9867			6	Ago2	G	43.9355
7	Ago2	G	7.39751			7	Ago2	G	11.6727
8	Ago2	G	24.8206			8	Ago2	G	36.7914
9	Ago2	G	23.8265			9	Ago2	G	72.3668
10	Ago2	G	44.3844			10	Ago2	G	9.90286
11	Ago2	G	27.0637			11	Ago2	G	27.6934
12	Ago2	G	46.0204			12	Ago2	G	14.7416
13	Ago2	G	16.8414			13	Ago2	G	12.0162
14	Ago2	G	14.3775			14	Ago2	G	62.4746
15	Ago2	G	33.9923			15	Ago2	G	11.4593
16	Ago2	G	38.9191			16	Ago2	G	67.6962
17	Ago2	G	65.2194			17	Ago2	G	71.9281
18	Ago2	G	31.0794			18	Ago2	G	22.3543
19	Ago2	G	43.1956			19	Ago2	G	14.0175
20	Ago2	G	18.259			20	Ago2	G	19.313
21	Ago2	G	8.37886			21	Ago2	G	49.1014
22	Ago2	G	5.2814			22	Ago2	G	11.3231
23	Ago2	G	17.5585			23	Ago2	G	8.15452
0	Ago2	C	10.4181			0	Ago2	C	12.7579
1	Ago2	C	23.3195			1	Ago2	C	45.1641
2	Ago2	C	30.7868			2	Ago2	C	35.4076
3	Ago2	C	15.1975			3	Ago2	C	20.0266
4	Ago2	C	14.1964			4	Ago2	C	24.1656
5	Ago2	C	21.4296			5	Ago2	C	6.82589
6	Ago2	C	35.9869			6	Ago2	C	5.21935
7	Ago2	C	38.7485			7	Ago2	C	5.16899
8	Ago2	C	31.4758			8	Ago2	C	11.8866
9	Ago2	C	30.2725			9	Ago2	C	7.58311
10	Ago2	C	25.4926			10	Ago2	C	33.2333
11	Ago2	C	30.1486			11	Ago2	C	18.1883
12	Ago2	C	26.6538			12	Ago2	C	35.1531
13	Ago2	C	33.1911			13	Ago2	C	10.818
14	Ago2	C	61.3405			14	Ago2	C	6.60539
15	Ago2	C	46.3844			15	Ago2	C	35.1397
16	Ago2	C	35.393			16	Ago2	C	16.2793
17	Ago2	C	18.2558			17	Ago2	C	15.2924
18	Ago2	C	10.3437			18	Ago2	C	14.4799
19	Ago2	C	8.13681			19	Ago2	C	51.0689
20	Ago2	C	8.39076			20	Ago2	C	16.2171
21	Ago2	C	12.5627			21	Ago2	C	15.5774
22	Ago2	C	15.4641			22	Ago2	C	57.6355
23	Ago2	C	17.1669			23	Ago2	C	9.21852
0	Dicer	A	6.87578			0	Dicer	A	3.51113
1	Dicer	A	13.2371			1	Dicer	A	8.38332
2	Dicer	A	27.6206			2	Dicer	A	6.66633
3	Dicer	A	37.5126			3	Dicer	A	16.5062
4	Dicer	A	54.7805			4	Dicer	A	27.7002
5	Dicer	A	49.5477			5	Dicer	A	12.5395
6	Dicer	A	8.66405			6	Dicer	A	41.0407
7	Dicer	A	26.9894			7	Dicer	A	4.95572
8	Dicer	A	25.8878			8	Dicer	A	43.3647
9	Dicer	A	12.2074			9	Dicer	A	10.3317
10	Dicer	A	21.5209			10	Dicer	A	9.06436
11	Dicer	A	30.2641			11	Dicer	A	17.1311
12	Dicer	A	15.7355			12	Dicer	A	6.59977
13	Dicer	A	36.6948			13	Dicer	A	74.0039
14	Dicer	A	3.36904			14	Dicer	A	21.6227
15	Dicer	A	3.75821			15	Dicer	A	3.93998
16	Dicer	A	19.4672			16	Dicer	A	3.82935
17	Dicer	A	8.78206			17	Dicer	A	3.57108
18	Dicer	A	30.6027			18	Dicer	A	11.295
19	Dicer	A	3.5389			19	Dicer	A	17.5536
20	Dicer	A	4.53521			20	Dicer	A	33.4004
21	Dicer	A	11.4343			21	Dicer	A	10.7359
22	Dicer	A	9.39922			22	Dicer	A	5.29854
23	Dicer	A	7.86036			23	Dicer	A	54.2483
0	Dicer	U	74.2127			0	Dicer	U	28.1208
1	Dicer	U	42.1722			1	Dicer	U	15.9165
2	Dicer	U	28.9068			2	Dicer	U	11.5149
3	Dicer	U	9.84204			3	Dicer	U	23.8753
4	Dicer	U	25.5773			4	Dicer	U	34.4135
5	Dicer	U	9.01051			5	Dicer	U	39.2716
6	Dicer	U	37.9597			6	Dicer	U	9.30645
7	Dicer	U	21.6749			7	Dicer	U	81.0028
8	Dicer	U	18.3261			8	Dicer	U	7.05108
9	Dicer	U	35.0667			9	Dicer	U	6.04349
10	Dicer	U	10.0146			10	Dicer	U	45.0211
11	Dicer	U	13.6944			11	Dicer	U	35.1045
12	Dicer	U	10.3234			12	Dicer	U	40.5568
13	Dicer	U	16.3517			13	Dicer	U	6.50138
14	Dicer	U	21.703			14	Dicer	U	9.87063
15	Dicer	U	16.3918			15	Dicer	U	49.5799
16	Dicer	U	5.62558			16	Dicer	U	10.6628
17	Dicer	U	7.50368			17	Dicer	U	6.85886
18	Dicer	U	33.5659			18	Dicer	U	51.8433
19	Dicer	U	44.6747			19	Dicer	U	21.0679
20	Dicer	U	68.1257			20	Dicer	U	28.4111
21	Dicer	U	70.2596			21	Dicer	U	29.1576
22	Dicer	U	74.4146			22	Dicer	U	28.7223
23	Dicer	U	58.8058			23	Dicer	U	28.961
0	Dicer	G	9.28972			0	Dicer	G	55.1162
1	Dicer	G	23.3677			1	Dicer	G	29.1338
2	Dicer	G	11.6882			2	Dicer	G	44.906
3	Dicer	G	40.8182			3	Dicer	G	35.8732
4	Dicer	G	6.24701			4	Dicer	G	18.5741
5	Dicer	G	19.01			5	Dicer	G	42.5746
6	Dicer	G	17.9839			6	Dicer	G	44.8285
7	Dicer	G	7.13868			7	Dicer	G	10.5636
8	Dicer	G	25.3622			8	Dicer	G	39.1998
9	Dicer	G	27.4086			9	Dicer	G	77.0345
10	Dicer	G	46.6566			10	Dicer	G	7.98673
11	Dicer	G	23.5642			11	Dicer	G	26.7651
12	Dicer	G	47.6459			12	Dicer	G	13.949
13	Dicer	G	16.4012			13	Dicer	G	9.83146
14	Dicer	G	12.2227			14	Dicer	G	63.7152
15	Dicer	G	32.7358			15	Dicer	G	8.07153
16	Dicer	G	40.0107			16	Dicer	G	70.3697
17	Dicer	G	66.5457			17	Dicer	G	76.6148
18	Dicer	G	28.871			18	Dicer	G	25.4182
19	Dicer	G	45.7169			19	Dicer	G	13.5209
20	Dicer	G	20.7753			20	Dicer	G	22.4887
21	Dicer	G	7.92295			21	Dicer	G	41.64
22	Dicer	G	3.63875			22	Dicer	G	8.98438
23	Dicer	G	16.3888			23	Dicer	G	5.31406
0	Dicer	C	9.43989			0	Dicer	C	13.0323
1	Dicer	C	21.2214			1	Dicer	C	46.564
2	Dicer	C	31.7845			2	Dicer	C	36.9104
3	Dicer	C	11.8271			3	Dicer	C	23.7453
4	Dicer	C	13.3937			4	Dicer	C	19.3099
5	Dicer	C	22.4318			5	Dicer	C	5.61429
6	Dicer	C	35.3924			6	Dicer	C	4.8244
7	Dicer	C	44.197			7	Dicer	C	3.47787
8	Dicer	C	30.4239			8	Dicer	C	10.3844
9	Dicer	C	25.3173			9	Dicer	C	6.59037
10	Dicer	C	21.8079			10	Dicer	C	37.9278
11	Dicer	C	32.4774			11	Dicer	C	20.9993
12	Dicer	C	26.2952			12	Dicer	C	38.8944
13	Dicer	C	30.5523			13	Dicer	C	9.66329
14	Dicer	C	62.7052			14	Dicer	C	4.79152
15	Dicer	C	47.1143			15	Dicer	C	38.4085
16	Dicer	C	34.8965			16	Dicer	C	15.1381
17	Dicer	C	17.1685			17	Dicer	C	12.9552
18	Dicer	C	6.96038			18	Dicer	C	11.4435
19	Dicer	C	6.06946			19	Dicer	C	47.8575
20	Dicer	C	6.56375			20	Dicer	C	15.6998
21	Dicer	C	10.3832			21	Dicer	C	18.4665
22	Dicer	C	12.5475			22	Dicer	C	56.9947
23	Dicer	C	16.945			23	Dicer	C	11.4766
0	GFP	A	6.89638			0	GFP	A	3.14858
1	GFP	A	12.5707			1	GFP	A	7.11897
2	GFP	A	31.2445			2	GFP	A	6.07891
3	GFP	A	41.4557			3	GFP	A	21.4636
4	GFP	A	50.819			4	GFP	A	29.3047
5	GFP	A	45.7571			5	GFP	A	9.49167
6	GFP	A	8.575			6	GFP	A	35.1687
7	GFP	A	27.8895			7	GFP	A	5.07388
8	GFP	A	22.6908			8	GFP	A	44.3571
9	GFP	A	12.4103			9	GFP	A	9.95325
10	GFP	A	17.2707			10	GFP	A	9.43822
11	GFP	A	29.8147			11	GFP	A	15.3396
12	GFP	A	14.8843			12	GFP	A	6.28427
13	GFP	A	33.5284			13	GFP	A	77.451
14	GFP	A	3.19583			14	GFP	A	24.1199
15	GFP	A	4.14139			15	GFP	A	3.03699
16	GFP	A	23.6311			16	GFP	A	3.04933
17	GFP	A	8.34831			17	GFP	A	2.72989
18	GFP	A	28.3967			18	GFP	A	7.87834
19	GFP	A	3.49014			19	GFP	A	12.2086
20	GFP	A	5.05997			20	GFP	A	49.4651
21	GFP	A	11.6098			21	GFP	A	7.00923
22	GFP	A	11.2761			22	GFP	A	3.91699
23	GFP	A	7.53774			23	GFP	A	80.8889
0	GFP	U	75.2416			0	GFP	U	24.5856
1	GFP	U	38.8175			1	GFP	U	14.1041
2	GFP	U	28.1334			2	GFP	U	9.65796
3	GFP	U	9.84642			3	GFP	U	21.3317
4	GFP	U	29.8431			4	GFP	U	36.6333
5	GFP	U	8.0633			5	GFP	U	45.5287
6	GFP	U	34.1494			6	GFP	U	9.62301
7	GFP	U	23.744			7	GFP	U	81.9686
8	GFP	U	18.4479			8	GFP	U	7.1115
9	GFP	U	35.9171			9	GFP	U	5.91132
10	GFP	U	10.9917			10	GFP	U	45.3952
11	GFP	U	12.9521			11	GFP	U	37.5687
12	GFP	U	10.4114			12	GFP	U	42.4873
13	GFP	U	15.3598			13	GFP	U	5.29175
14	GFP	U	17.157			14	GFP	U	9.29952
15	GFP	U	12.0724			15	GFP	U	48.8449
16	GFP	U	4.58213			16	GFP	U	9.16957
17	GFP	U	7.22618			17	GFP	U	6.76807
18	GFP	U	35.6709			18	GFP	U	58.0198
19	GFP	U	46.1707			19	GFP	U	18.2895
20	GFP	U	71.554			20	GFP	U	20.8297
21	GFP	U	71.064			21	GFP	U	18.9962
22	GFP	U	71.8483			22	GFP	U	16.9203
23	GFP	U	60.3362			23	GFP	U	11.1879
0	GFP	G	9.22487			0	GFP	G	62.1513
1	GFP	G	27.7597			1	GFP	G	31.1369
2	GFP	G	11.6399			2	GFP	G	51.9353
3	GFP	G	36.6893			3	GFP	G	36.1919
4	GFP	G	6.00663			4	GFP	G	17.1328
5	GFP	G	19.4339			5	GFP	G	40.0971
6	GFP	G	18.4054			6	GFP	G	51.5586
7	GFP	G	7.11743			7	GFP	G	10.0745
8	GFP	G	29.2287			8	GFP	G	40.8848
9	GFP	G	22.3166			9	GFP	G	79.5972
10	GFP	G	50.1082			10	GFP	G	6.62296
11	GFP	G	23.4356			11	GFP	G	29.3109
12	GFP	G	44.3095			12	GFP	G	12.1116
13	GFP	G	15.9819			13	GFP	G	8.22084
14	GFP	G	12.279			14	GFP	G	61.2074
15	GFP	G	36.0619			15	GFP	G	7.50828
16	GFP	G	35.6568			16	GFP	G	72.828
17	GFP	G	71.0272			17	GFP	G	78.3083
18	GFP	G	29.118			18	GFP	G	21.0705
19	GFP	G	44.9609			19	GFP	G	11.8867
20	GFP	G	17.4509			20	GFP	G	15.2056
21	GFP	G	8.13947			21	GFP	G	61.1779
22	GFP	G	4.35311			22	GFP	G	5.29238
23	GFP	G	14.36			23	GFP	G	2.89719
0	GFP	C	8.48765			0	GFP	C	9.90544
1	GFP	C	20.8521			1	GFP	C	47.6401
2	GFP	C	28.9822			2	GFP	C	32.3278
3	GFP	C	12.0087			3	GFP	C	21.0129
4	GFP	C	13.3312			4	GFP	C	16.9291
5	GFP	C	26.7457			5	GFP	C	4.88248
6	GFP	C	38.8663			6	GFP	C	3.64974
7	GFP	C	41.249			7	GFP	C	2.88301
8	GFP	C	29.6325			8	GFP	C	7.64665
9	GFP	C	29.356			9	GFP	C	4.53819
10	GFP	C	21.6294			10	GFP	C	38.5436
11	GFP	C	33.7975			11	GFP	C	17.7808
12	GFP	C	30.3948			12	GFP	C	39.1168
13	GFP	C	35.13			13	GFP	C	9.0364
14	GFP	C	67.3682			14	GFP	C	5.37314
15	GFP	C	47.7243			15	GFP	C	40.6098
16	GFP	C	36.13			16	GFP	C	14.9531
17	GFP	C	13.3983			17	GFP	C	12.1937
18	GFP	C	6.81446			18	GFP	C	13.0314
19	GFP	C	5.37832			19	GFP	C	57.6152
20	GFP	C	5.93508			20	GFP	C	14.4997
21	GFP	C	9.18672			21	GFP	C	12.7992
22	GFP	C	12.5226			22	GFP	C	73.8704
23	GFP	C	17.7661			23	GFP	C	5.02596
0	Normal	A	6.10497			0	Normal	A	3.21366
1	Normal	A	9.6916			1	Normal	A	6.24329
2	Normal	A	31.7227			2	Normal	A	4.37576
3	Normal	A	46.8302			3	Normal	A	8.59309
4	Normal	A	48.159			4	Normal	A	39.0341
5	Normal	A	39.3592			5	Normal	A	5.9768
6	Normal	A	7.47824			6	Normal	A	39.7636
7	Normal	A	27.7065			7	Normal	A	4.71773
8	Normal	A	20.4539			8	Normal	A	58.0866
9	Normal	A	10.1833			9	Normal	A	10.5333
10	Normal	A	14.5254			10	Normal	A	8.80792
11	Normal	A	33.8026			11	Normal	A	12.578
12	Normal	A	16.1156			12	Normal	A	5.80291
13	Normal	A	30.573			13	Normal	A	83.9718
14	Normal	A	3.57493			14	Normal	A	9.42634
15	Normal	A	3.79955			15	Normal	A	2.05639
16	Normal	A	27.4573			16	Normal	A	3.25781
17	Normal	A	8.99654			17	Normal	A	1.70522
18	Normal	A	24.2493			18	Normal	A	7.25301
19	Normal	A	4.01909			19	Normal	A	11.5892
20	Normal	A	4.72646			20	Normal	A	19.7969
21	Normal	A	18.6003			21	Normal	A	8.93281
22	Normal	A	22.5527			22	Normal	A	5.48314
23	Normal	A	14.2617			23	Normal	A	42.0709
0	Normal	U	74.3117			0	Normal	U	24.2947
1	Normal	U	38.5389			1	Normal	U	11.0226
2	Normal	U	24.7292			2	Normal	U	9.01886
3	Normal	U	11.4747			3	Normal	U	19.5206
4	Normal	U	35.3311			4	Normal	U	26.6546
5	Normal	U	8.89297			5	Normal	U	45.0434
6	Normal	U	31.3834			6	Normal	U	7.75655
7	Normal	U	26.297			7	Normal	U	84.2503
8	Normal	U	18.1714			8	Normal	U	4.17816
9	Normal	U	38.2369			9	Normal	U	4.1077
10	Normal	U	10.9225			10	Normal	U	32.4995
11	Normal	U	9.57863			11	Normal	U	52.7074
12	Normal	U	7.68633			12	Normal	U	31.7809
13	Normal	U	15.6151			13	Normal	U	4.2954
14	Normal	U	17.2421			14	Normal	U	8.67783
15	Normal	U	13.3009			15	Normal	U	62.3238
16	Normal	U	5.28095			16	Normal	U	6.68651
17	Normal	U	7.31031			17	Normal	U	5.68617
18	Normal	U	36.7126			18	Normal	U	42.2406
19	Normal	U	49.0314			19	Normal	U	25.527
20	Normal	U	68.3766			20	Normal	U	36.0775
21	Normal	U	59.7072			21	Normal	U	30.5905
22	Normal	U	55.8846			22	Normal	U	41.646
23	Normal	U	42.2331			23	Normal	U	33.9192
0	Normal	G	11.3915			0	Normal	G	65.5981
1	Normal	G	32.7202			1	Normal	G	42.669
2	Normal	G	13.3455			2	Normal	G	50.8534
3	Normal	G	30.6912			3	Normal	G	45.4265
4	Normal	G	5.53968			4	Normal	G	16.9921
5	Normal	G	19.9642			5	Normal	G	43.4383
6	Normal	G	16.29			6	Normal	G	49.9706
7	Normal	G	7.79386			7	Normal	G	9.0592
8	Normal	G	33.6962			8	Normal	G	31.3727
9	Normal	G	19.433			9	Normal	G	82.4398
10	Normal	G	50.8724			10	Normal	G	4.88232
11	Normal	G	24.7333			11	Normal	G	16.82
12	Normal	G	41.3583			12	Normal	G	9.27424
13	Normal	G	14.5536			13	Normal	G	5.3346
14	Normal	G	12.3034			14	Normal	G	77.1058
15	Normal	G	36.2964			15	Normal	G	7.99017
16	Normal	G	34.1976			16	Normal	G	73.2444
17	Normal	G	70.2204			17	Normal	G	81.9232
18	Normal	G	31.942			18	Normal	G	31.488
19	Normal	G	40.8313			19	Normal	G	13.6804
20	Normal	G	19.4852			20	Normal	G	15.1003
21	Normal	G	8.38125			21	Normal	G	28.2457
22	Normal	G	3.89878			22	Normal	G	10.6707
23	Normal	G	18.9223			23	Normal	G	6.91086
0	Normal	C	8.17376			0	Normal	C	6.86505
1	Normal	C	19.0446			1	Normal	C	40.0632
2	Normal	C	30.2003			2	Normal	C	35.75
3	Normal	C	11.0039			3	Normal	C	26.4586
4	Normal	C	10.9661			4	Normal	C	17.3193
5	Normal	C	31.7837			5	Normal	C	5.5415
6	Normal	C	44.8484			6	Normal	C	2.50923
7	Normal	C	38.2026			7	Normal	C	1.97276
8	Normal	C	27.6784			8	Normal	C	6.36255
9	Normal	C	32.1467			9	Normal	C	2.9192
10	Normal	C	23.6797			10	Normal	C	53.8103
11	Normal	C	31.8854			11	Normal	C	17.8946
12	Normal	C	34.8398			12	Normal	C	53.142
13	Normal	C	39.2583			13	Normal	C	6.39816
14	Normal	C	66.8796			14	Normal	C	4.79004
15	Normal	C	46.6032			15	Normal	C	27.6297
16	Normal	C	33.0642			16	Normal	C	16.8113
17	Normal	C	13.4727			17	Normal	C	10.6854
18	Normal	C	7.09612			18	Normal	C	19.0185
19	Normal	C	6.11828			19	Normal	C	49.2035
20	Normal	C	7.4117			20	Normal	C	29.0253
21	Normal	C	13.3112			21	Normal	C	32.231
22	Normal	C	17.664			22	Normal	C	42.2002
23	Normal	C	24.583			23	Normal	C	17.0991
0	itRFs	A	6.15837			0	tRF5s	A	4.32155
1	itRFs	A	8.92167			1	tRF5s	A	6.71413
2	itRFs	A	45.7425			2	tRF5s	A	25.493
3	itRFs	A	62.344			3	tRF5s	A	25.46
4	itRFs	A	33.7682			4	tRF5s	A	10.4601
5	itRFs	A	29.064			5	tRF5s	A	12.7795
6	itRFs	A	6.195			6	tRF5s	A	31.8225
7	itRFs	A	25.722			7	tRF5s	A	4.57847
8	itRFs	A	12.1201			8	tRF5s	A	30.6111
9	itRFs	A	17.406			9	tRF5s	A	13.2187
10	itRFs	A	16.3413			10	tRF5s	A	11.7332
11	itRFs	A	44.2315			11	tRF5s	A	21.1384
12	itRFs	A	10.9874			12	tRF5s	A	5.6463
13	itRFs	A	22.9281			13	tRF5s	A	71.0279
14	itRFs	A	2.16519			14	tRF5s	A	19.4779
15	itRFs	A	2.47322			15	tRF5s	A	4.10914
16	itRFs	A	41.46			16	tRF5s	A	3.45466
17	itRFs	A	7.15797			17	tRF5s	A	3.20206
18	itRFs	A	19.9001			18	tRF5s	A	8.0843
19	itRFs	A	3.86729			19	tRF5s	A	15.3697
20	itRFs	A	5.56553			20	tRF5s	A	35.7901
21	itRFs	A	8.77356			21	tRF5s	A	18.8156
22	itRFs	A	10.2796			22	tRF5s	A	4.89738
23	itRFs	A	10.195			23	tRF5s	A	66.3262
0	itRFs	U	73.4533			0	tRF5s	U	25.2849
1	itRFs	U	36.6182			1	tRF5s	U	20.3218
2	itRFs	U	21.6698			2	tRF5s	U	9.55306
3	itRFs	U	4.5442			3	tRF5s	U	42.4089
4	itRFs	U	44.2502			4	tRF5s	U	40.2474
5	itRFs	U	7.34563			5	tRF5s	U	26.2092
6	itRFs	U	31.2621			6	tRF5s	U	11.8122
7	itRFs	U	30.6752			7	tRF5s	U	76.2551
8	itRFs	U	11.7306			8	tRF5s	U	7.74464
9	itRFs	U	22.7158			9	tRF5s	U	5.50708
10	itRFs	U	6.50004			10	tRF5s	U	55.408
11	itRFs	U	8.28916			11	tRF5s	U	37.2951
12	itRFs	U	5.52361			12	tRF5s	U	35.425
13	itRFs	U	9.14447			13	tRF5s	U	4.63588
14	itRFs	U	10.5545			14	tRF5s	U	9.72386
15	itRFs	U	6.15911			15	tRF5s	U	54.6603
16	itRFs	U	3.93636			16	tRF5s	U	9.34495
17	itRFs	U	6.63985			17	tRF5s	U	10.1487
18	itRFs	U	48.5969			18	tRF5s	U	56.87
19	itRFs	U	62.7361			19	tRF5s	U	26.4426
20	itRFs	U	81.7835			20	tRF5s	U	30.32
21	itRFs	U	77.765			21	tRF5s	U	20.2592
22	itRFs	U	68.7042			22	tRF5s	U	22.5059
23	itRFs	U	58.8652			23	tRF5s	U	8.28006
0	itRFs	G	13.9436			0	tRF5s	G	62.4681
1	itRFs	G	42.4312			1	tRF5s	G	16.3447
2	itRFs	G	9.15344			2	tRF5s	G	30.6772
3	itRFs	G	24.9153			3	tRF5s	G	18.6569
4	itRFs	G	4.37672			4	tRF5s	G	16.2701
5	itRFs	G	20.422			5	tRF5s	G	52.6983
6	itRFs	G	11.3261			6	tRF5s	G	51.3334
7	itRFs	G	14.3735			7	tRF5s	G	12.0475
8	itRFs	G	54.078			8	tRF5s	G	51.8156
9	itRFs	G	15.8539			9	tRF5s	G	75.0395
10	itRFs	G	64.0247			10	tRF5s	G	9.68223
11	itRFs	G	24.1512			11	tRF5s	G	31.9115
12	itRFs	G	38.5068			12	tRF5s	G	17.4584
13	itRFs	G	9.65885			13	tRF5s	G	11.3112
14	itRFs	G	7.60432			14	tRF5s	G	61.8236
15	itRFs	G	48.4034			15	tRF5s	G	8.26994
16	itRFs	G	30.0464			16	tRF5s	G	73.4435
17	itRFs	G	80.064			17	tRF5s	G	75.9049
18	itRFs	G	27.5174			18	tRF5s	G	27.8711
19	itRFs	G	29.4638			19	tRF5s	G	11.1665
20	itRFs	G	8.0443			20	tRF5s	G	23.0178
21	itRFs	G	6.16008			21	tRF5s	G	49.9709
22	itRFs	G	4.46476			22	tRF5s	G	13.5366
23	itRFs	G	12.2784			23	tRF5s	G	13.5896
0	itRFs	C	6.42453			0	tRF5s	C	7.91256
1	itRFs	C	12.0289			1	tRF5s	C	56.6194
2	itRFs	C	23.4342			2	tRF5s	C	34.2768
3	itRFs	C	8.19645			3	tRF5s	C	13.4742
4	itRFs	C	17.6048			4	tRF5s	C	33.0224
5	itRFs	C	43.1459			5	tRF5s	C	8.27999
6	itRFs	C	51.2153			6	tRF5s	C	5.02914
7	itRFs	C	29.2293			7	tRF5s	C	7.11887
8	itRFs	C	22.0705			8	tRF5s	C	9.8272
9	itRFs	C	44.0237			9	tRF5s	C	6.23475
10	itRFs	C	13.1332			10	tRF5s	C	23.1765
11	itRFs	C	23.3281			11	tRF5s	C	9.65496
12	itRFs	C	44.9814			12	tRF5s	C	41.4703
13	itRFs	C	58.2686			13	tRF5s	C	13.0249
14	itRFs	C	79.6745			14	tRF5s	C	8.97178
15	itRFs	C	42.9643			15	tRF5s	C	32.9606
16	itRFs	C	24.5565			16	tRF5s	C	13.7569
17	itRFs	C	6.13818			17	tRF5s	C	10.7415
18	itRFs	C	3.98637			18	tRF5s	C	7.17461
19	itRFs	C	3.9328			19	tRF5s	C	47.0213
20	itRFs	C	4.60668			20	tRF5s	C	10.8721
21	itRFs	C	7.30139			21	tRF5s	C	10.9542
22	itRFs	C	16.5515			22	tRF5s	C	59.0601
23	itRFs	C	18.6613			23	tRF5s	C	11.8041

## Sheet: Expression_levels_of_tRFs_in_KD
itRFs
Gene_Id	GFP_R1	GFP_T1	Normal_R1	Normal_R2	Ago1_R1	Ago1_R2	Ago1_T1	Ago1_T2	Ago2_R1	Ago2_R2	Ago2_T1	Ago2_T2	Dicer_R1	Dicer_R2	Dicer_T1	Dicer_T2
dd_Smed_g4_ALA-AGC_tRNA_1	80.3634	80.2207	187.492	209.506	72.4045	152.969	66.6537	97.8116	121.635	142.995	121.129	122.225	107.737	104.302	97.9985	79.9581
dd_Smed_g4_ALA-TGC_tRNA_1	74.1816	45.3422	43.2675	56.7819	7.24045	26.6033	4.44358	11.1149	78.4547	87.4666	51.1259	53.0777	44.2492	69.917	37.824	32.8033
dd_Smed_g4_ALA-TGC_tRNA_9	70.4725	45.3422	60.5745	52.8659	14.4809	11.6389	8.88716	11.1149	82.712	70.4088	51.1259	53.0777	47.135	65.3323	25.7891	24.6025
dd_Smed_g4_ARG-TCG_tRNA_1	684.943	913.819	1065.82	1567.38	335.957	397.386	383.629	462.382	920.779	761.431	1286.01	952.963	1162.98	1352.49	1177.7	1334.68
dd_Smed_g4_ASN-GTT_tRNA_5	4.94544	5.23179	17.307	17.622	7.24045	11.6389	2.96239	8.89196	13.3799	9.43623	14.158	11.1999	16.353	17.1927	5.15781	18.4519
dd_Smed_g4_ASP-GTC_tRNA_8	139.709	27.9029	122.591	178.178	56.4755	66.5082	31.1051	17.7839	148.395	104.162	43.2604	36.0344	124.09	147.857	24.0698	28.7029
dd_Smed_g4_GLN-TTG_tRNA_2	1198.03	741.17	1381.68	1587.94	440.219	625.177	336.231	308.996	1306.36	1348.66	1007.57	1031.36	1075.45	1436.16	522.658	705.271
dd_Smed_g4_GLU-CTC_tRNA_2	95.1997	43.5982	82.2082	59.7189	312.787	103.088	228.104	68.9127	58.9931	47.907	40.1142	27.2693	97.1558	61.8938	41.2625	47.1548
dd_Smed_g4_GLY-TCC_tRNA_6	2554.32	2056.09	3054.68	4131.37	479.318	585.272	499.162	464.605	2807.95	2287.56	2714.39	2150.38	2430.82	3072.91	1397.77	1679.12
dd_Smed_g4_ILE-TAT_tRNA_1	95.1997	55.8057	66.3435	96.9208	15.929	43.2303	29.6239	24.4529	94.2673	97.9917	103.038	96.4163	59.6402	84.8174	51.5781	45.1046
dd_Smed_g4_MET-CAT_tRNA_7	8.65452	1.74393	5.769	7.83199	21.7213	11.6389	26.6615	13.3379	3.64906	6.89571	0.786553	3.89561	6.73357	6.87708	10.3156	4.10041
dd_Smed_g4_Pseudo_ASP-GTC_tRNA_1	399.344	81.9647	347.582	418.032	63.7159	59.8574	11.8496	26.6759	368.555	223.929	77.0822	47.7212	278.962	362.193	37.824	45.1046
dd_Smed_g4_Pseudo_PRO-TGG_tRNA_5	29.6726	27.9029	24.5182	49.9289	11.5847	8.31352	4.44358	13.3379	66.8994	43.1889	55.0587	54.0516	35.5917	26.3622	13.7542	18.4519
dd_Smed_g4_Pseudo_SUP-CTA_tRNA_2	294.254	387.152	200.473	323.069	105.711	129.691	130.345	151.163	213.47	239.898	356.308	328.205	276.077	239.552	295.715	289.079
dd_Smed_g4_Pseudo_UNDET_Arg_47	269.526	387.152	227.875	325.027	73.8526	103.088	118.496	131.156	231.107	238.809	356.308	347.196	278.962	286.545	383.397	305.481
dd_Smed_g4_TRP-CCA_tRNA_13	32.1454	26.1589	54.8055	34.2649	15.929	16.627	8.88716	15.5609	72.373	60.2467	59.778	42.3647	43.2873	64.1861	39.5432	34.8535
dd_Smed_g4_UNDET_Gln_23	7445.36	3491.35	7345.38	8357.71	1976.64	2690.26	1109.41	1258.21	6409.57	4927.17	3316.11	2499.52	6415.17	7109.76	2284.91	3192.17
dd_Smed_g4_UNDET_Glu_1	289.308	113.355	367.774	462.087	454.7	325.89	282.908	153.386	206.172	162.594	77.8687	81.3208	285.696	257.891	104.876	82.0083
