# Supplementary material for: Comprehensive annotation and characterization of planarian tRNA and tRNA-derived fragments (tRFs)
Source: RNA. 2021 Apr;27(4):477–95. doi: 10.1261/rna.077701.120 (PMC7962491; doi:10.1261/rna.077701.120)
Supplement: Supplemental Material [file supp_077701.120_Supplemental_Tables_S1-S12.zip › Table_S12_Primer_Sequences.xlsx]

## Sheet: Sheet1
Primers Used for Stem-loop RT PCR based validation of tRFs
tRF Specific RT Primers
Name	Sequence
5'tsRNA_PsGLY-GCC10_RT	CTCAACTGGTGTCGTGGAGTCGGCAATTCAGTTGAGAGGCGAGC
5'tsRNA_PsGLY-GCC11_RT	CTCAACTGGTGTCGTGGAGTCGGCAATTCAGTTGAGGGCGAGCA
5'tsRNA_UNDET_Gly17_RT	CTCAACTGGTGTCGTGGAGTCGGCAATTCAGTTGAGAGGCGAGC
5'tsRNA_GLY-TCC6_RT	CTCAACTGGTGTCGTGGAGTCGGCAATTCAGTTGAGGGCATCCA
tRF5_UNDET_Asp43_RT	CTCAACTGGTGTCGTGGAGTCGGCAATTCAGTTGAGACTGACCA
tRF5_ASP-GTC8_RT	CTCAACTGGTGTCGTGGAGTCGGCAATTCAGTTGAGTGACCACT
tRF5_ASP-GTC2_RT	CTCAACTGGTGTCGTGGAGTCGGCAATTCAGTTGAGTACTGACC
itRF_UNDET_Gln23_RT	CTCAACTGGTGTCGTGGAGTCGGCAATTCAGTTGAGCTCGGGTC
itRF_GLN-TTG2_RT	CTCAACTGGTGTCGTGGAGTCGGCAATTCAGTTGAGCTCGGGTC
itRF_Ps_ASP-GTC1_RT	CTCAACTGGTGTCGTGGAGTCGGCAATTCAGTTGAGCCCGGGCC
tRF Specific PCR primers
Name	Sequence
SmallRNA_Universal_Reverse	CTCAACTGGTGTCGTGGAGTCGCAATTCAGTTG
5'tsRNA_PsGLY-GCC10_Fwd	ACACTCCAGCTGGGGCATTGGTGGTTCA
5'tsRNA_PsGLY-GCC11_Fwd	ACACTCCAGCTGGGAGCATCGGTGGTTC
5'tsRNA_UNDET_Gly17_Fwd	ACACTCCAGCTGGGGCATCGGTGGTTCA
5'tsRNA_GLY-TCC6_Fwd	ACACTCCAGCTGGGGCGATTGTGGTGTA
tRF5_UNDET_Asp43_Fwd	ACACTCCAGCTGGGTCTCGTAGTATAG
tRF5_ASP-GTC8_Fwd	ACACTCCAGCTGGGTCCTCGATAGTAT
tRF5_ASP-GTC2_Fwd	ACACTCCAGCTGGGATCCTCGTAGTATAG
itRF_UNDET_Gln23_Fwd	ACACTCCAGCTGGGTGAATCCTGCGA
itRF_GLN-TTG2_Fwd	ACACTCCAGCTGGGTGAATCCTGCGA
itRF_Ps_ASP-GTC1_Fwd	ACACTCCAGCTGGGGTCACGTGGAAG
Primers for Dicer, Ago1 and Ago2 knockdown
Name	Sequence
Dicer Fwd T7	TAATACGACTCACTATAGCCGGAAAGTGGAAACTGGGA
Dicer Rev T7	TAATACGACTCACTATAGATCAGTGGTTGGTCGCATGT
Ago1 Fwd T7	TAATACGACTCACTATAGGGAGATGGAGTTTCAGAGGGTCAGT
Ago1 Rev T7	TAATACGACTCACTATAGGGAGAGCCCTGGACATTACTTCGGT
Ago2 Fwd T7	TAATACGACTCACTATAGGGAGATGTCAGTGTCCAACCACACC
Ago2 Rev T7	TAATACGACTCACTATAGGGAGATTAGTAGCGCAACCACCGAC
